# Supplementary material for: Review of the genus Promecidia Lelej, 1996, with description of two new species from China (Hymenoptera, Mutillidae, Trogaspidiini)
Source: Zookeys. 2016 Dec 16;(641):103–20. doi: 10.3897/zookeys.641.10765 (PMC5240350; doi:10.3897/zookeys.641.10765)
Supplement: XML Treatment for Promecidia [file zookeys.641.10765-treatment1.xml]

<!DOCTYPE tp:taxon-treatment
  PUBLIC "-//TaxonX//DTD Taxonomic Treatment Publishing DTD v0 20100105//EN" "tax-treatment-NSO.dtd">
<tp:taxon-treatment xmlns:tp="http://www.plazi.org/taxpub"><tp:treatment-meta><kwd-group><label>Taxon classification</label><kwd><named-content content-type="kingdom">Animalia</named-content></kwd><kwd><named-content content-type="order">Hymenoptera</named-content></kwd><kwd><named-content content-type="family">Mutillidae</named-content></kwd></kwd-group><mixed-citation publication-type="journal"><person-group><name><surname>Lelej</surname><given-names>Arkady S.</given-names></name><name><surname>Zhou</surname><given-names>Hu-ting</given-names></name><name><surname>Loktionov</surname><given-names>Valery M.</given-names></name><name><surname>Xu</surname><given-names>Zai-fu</given-names></name></person-group><article-title>Review of the genus <italic><tp:taxon-name><tp:taxon-name-part taxon-name-part-type="genus">Promecidia</tp:taxon-name-part></tp:taxon-name></italic> Lelej, 1996, with description of two new species from China (<tp:taxon-name><tp:taxon-name-part taxon-name-part-type="order">Hymenoptera</tp:taxon-name-part></tp:taxon-name>, <tp:taxon-name><tp:taxon-name-part taxon-name-part-type="family">Mutillidae</tp:taxon-name-part></tp:taxon-name>, <tp:taxon-name><tp:taxon-name-part taxon-name-part-type="tribe">Trogaspidiini</tp:taxon-name-part></tp:taxon-name>)</article-title><source>Zookeys</source><day>16</day><month>12</month><year>2016</year><volume>2016</volume><issue>641</issue><fpage>103</fpage><lpage>120</lpage><pub-id pub-id-type="doi">10.3897/zookeys.641.10765</pub-id></mixed-citation></tp:treatment-meta><tp:nomenclature><label>Genus</label><tp:taxon-name>
            <tp:taxon-name-part taxon-name-part-type="genus">Promecidia</tp:taxon-name-part>
          </tp:taxon-name><tp:taxon-authority>Lelej, 1996</tp:taxon-authority><xref ref-type="fig" rid="F1">Figs 1–2</xref><xref ref-type="fig" rid="F2">, 3–5</xref><xref ref-type="fig" rid="F3">, 6–7</xref><xref ref-type="fig" rid="F4">, 8–10</xref><tp:nomenclature-citation-list><tp:nomenclature-citation><tp:taxon-name>
                <tp:taxon-name-part taxon-name-part-type="genus">Promecidia</tp:taxon-name-part>
              </tp:taxon-name><comment>Lelej, 1996b: 15, ♀; <xref rid="B19" ref-type="bibr">2005</xref>: 80, ♂ &amp; ♀; <xref ref-type="bibr" rid="B21">Lelej and Brothers 2008</xref>: 47, ♂ &amp; ♀. Type species: <tp:taxon-name><tp:taxon-name-part taxon-name-part-type="genus">Promecidia</tp:taxon-name-part> <tp:taxon-name-part taxon-name-part-type="species">yamanei</tp:taxon-name-part></tp:taxon-name> Lelej, 1996, ♀ (Malaysia, Sarawak), by original designation.</comment></tp:nomenclature-citation></tp:nomenclature-citation-list></tp:nomenclature><tp:treatment-sec sec-type="Gender" id="SECID0ELLAC"><title>Gender.</title><p>Feminine.</p></tp:treatment-sec><tp:treatment-sec sec-type="diagnosis" id="SECID0EQLAC"><title>Diagnosis.</title><p>Male. Head very short, rounded posterad. Eye deeply notched inside. Prementum not tuberculate. Mandible bidentate, with weak subbasal widening beneath or subbasal tubercle (<italic><tp:taxon-name><tp:taxon-name-part taxon-name-part-type="genus">Promecidia</tp:taxon-name-part> <tp:taxon-name-part taxon-name-part-type="species">abnormis</tp:taxon-name-part></tp:taxon-name></italic>, <italic><tp:taxon-name><tp:taxon-name-part taxon-name-part-type="genus">Promecidia</tp:taxon-name-part> <tp:taxon-name-part taxon-name-part-type="species">chui</tp:taxon-name-part></tp:taxon-name></italic>) and without subbasal tooth on inner border (with weak subbasal widening in <italic><tp:taxon-name><tp:taxon-name-part taxon-name-part-type="genus">Promecidia</tp:taxon-name-part> <tp:taxon-name-part taxon-name-part-type="species">chui</tp:taxon-name-part></tp:taxon-name></italic>). Scape curved, rarely widened apically (<italic><tp:taxon-name><tp:taxon-name-part taxon-name-part-type="genus">Promecidia</tp:taxon-name-part> <tp:taxon-name-part taxon-name-part-type="species">chui</tp:taxon-name-part></tp:taxon-name></italic>), with two longitudinal carinae. Ocelli small, <abbrev xmlns:xlink="http://www.w3.org/1999/xlink" xlink:title="postocellar" id="ABBRID0E5MAC" xlink:type="simple">POL</abbrev> much shorter than <abbrev xmlns:xlink="http://www.w3.org/1999/xlink" xlink:title="ocellocular" id="ABBRID0EBNAC" xlink:type="simple">OOL</abbrev>. Tegula not elongated. Mesoscutellum simple, not swollen nor conical. Metacoxa not dentate. Marginal cell of fore wing 1.5× longer than first submarginal cell. Metasomal tergum 2 with lateral felt line. Sternum 2 without lateral felt line. Metasomal sterna 8 (hypopygium) and 7 without strong carina, at most with weak submedian elevation or two submedian carinae on sternum 8 (in <italic><tp:taxon-name><tp:taxon-name-part taxon-name-part-type="genus">Promecidia</tp:taxon-name-part> <tp:taxon-name-part taxon-name-part-type="species">chui</tp:taxon-name-part></tp:taxon-name></italic>, <italic><tp:taxon-name><tp:taxon-name-part taxon-name-part-type="genus">Promecidia</tp:taxon-name-part> <tp:taxon-name-part taxon-name-part-type="species">abnormis</tp:taxon-name-part></tp:taxon-name></italic>) and blunt lateral tubercle on sterum 7 (in <italic><tp:taxon-name><tp:taxon-name-part taxon-name-part-type="genus">Promecidia</tp:taxon-name-part> <tp:taxon-name-part taxon-name-part-type="species">abnormis</tp:taxon-name-part></tp:taxon-name></italic>). Penial valves short, slightly asymmetrical, capitate apically. Volsella with long thin cuspis, stick-like digitus and tuberculate paracuspis. Female. First flagellomere slightly flattened. Anterior part of clypeus with or without two teeth. Mandible slender, with inner preapical tubercle. Scutellar scale lacking. Propodeum dorsally with longitudinal median carina; posterolateral margin of propodeum dentate or serrate. Metasomal tergum 2 with two pale spots located transversely on basal half and with or without pale apical fringe, tergum 3 with pale band. Tergum 6 without distinct pygidial area, convex, smooth, shiny, basal part of tergum punctured, with long pale setae.</p><fig id="F1" position="float" orientation="portrait"><label>Figures 1–2.</label><caption><p>
          <italic><tp:taxon-name><tp:taxon-name-part taxon-name-part-type="genus">Promecidia</tp:taxon-name-part> <tp:taxon-name-part taxon-name-part-type="species">abnormis</tp:taxon-name-part></tp:taxon-name></italic> Lelej, sp. n., male, holotype. <bold>1</bold> Habitus, lateral view <bold>2</bold> labels. Scale bars 1 mm.</p></caption><graphic xmlns:xlink="http://www.w3.org/1999/xlink" xlink:href="zookeys-641-103-g001.jpg" position="float" orientation="portrait" xlink:type="simple" id="oo_115270.jpg"/></fig><fig id="F2" position="float" orientation="portrait"><label>Figures 3–5.</label><caption><p>
          <italic><tp:taxon-name><tp:taxon-name-part taxon-name-part-type="genus">Promecidia</tp:taxon-name-part> <tp:taxon-name-part taxon-name-part-type="species">chui</tp:taxon-name-part></tp:taxon-name></italic> Lelej &amp; Xu, sp. n., male, holotype. <bold>3</bold> Habitus, lateral view <bold>4</bold> mandible, lateral view <bold>5</bold> labels. Scale bars 1 mm.</p></caption><graphic xmlns:xlink="http://www.w3.org/1999/xlink" xlink:href="zookeys-641-103-g002.jpg" position="float" orientation="portrait" xlink:type="simple" id="oo_115271.jpg"/></fig><fig id="F3" position="float" orientation="portrait"><label>Figures 6–7.</label><caption><p>
          <italic><tp:taxon-name><tp:taxon-name-part taxon-name-part-type="genus">Promecidia</tp:taxon-name-part></tp:taxon-name></italic>, male genitalia, ventral view. <bold>6</bold> <italic><tp:taxon-name><tp:taxon-name-part taxon-name-part-type="genus">Promecidia</tp:taxon-name-part> <tp:taxon-name-part taxon-name-part-type="species">abnormis</tp:taxon-name-part></tp:taxon-name></italic> Lelej, sp. n., holotype <bold>7</bold> <italic><tp:taxon-name><tp:taxon-name-part taxon-name-part-type="genus">Promecidia</tp:taxon-name-part> <tp:taxon-name-part taxon-name-part-type="species">chui</tp:taxon-name-part></tp:taxon-name></italic> Lelej &amp; Xu, sp. n., paratype from Hainan. Scale bars 0.5 mm.</p></caption><graphic xmlns:xlink="http://www.w3.org/1999/xlink" xlink:href="zookeys-641-103-g003.jpg" position="float" orientation="portrait" xlink:type="simple" id="oo_115272.jpg"/></fig><fig id="F4" position="float" orientation="portrait"><label>Figures 8–10.</label><caption><p>
          <italic><tp:taxon-name><tp:taxon-name-part taxon-name-part-type="genus">Promecidia</tp:taxon-name-part> <tp:taxon-name-part taxon-name-part-type="species">chui</tp:taxon-name-part></tp:taxon-name></italic> Lelej &amp; Xu, sp. n., female, paratype. <bold>8</bold> Habitus, dorso-lateral view <bold>9</bold> metasoma, dorsal view <bold>10</bold> metasomal terga 5 and 6, dorsal view. Scale bars 1 mm.</p></caption><graphic xmlns:xlink="http://www.w3.org/1999/xlink" xlink:href="zookeys-641-103-g004.jpg" position="float" orientation="portrait" xlink:type="simple" id="oo_115273.jpg"/></fig></tp:treatment-sec><tp:treatment-sec sec-type="Species included" id="SECID0EECAE"><title>Species included.</title><p>
            <italic><tp:taxon-name><tp:taxon-name-part taxon-name-part-type="genus">Promecidia</tp:taxon-name-part> <tp:taxon-name-part taxon-name-part-type="species">abnormis</tp:taxon-name-part></tp:taxon-name></italic> Lelej, sp. n., ♂ (China: Guangdong, Hainan); <italic><tp:taxon-name><tp:taxon-name-part taxon-name-part-type="genus">Promecidia</tp:taxon-name-part> <tp:taxon-name-part taxon-name-part-type="species">birmanica</tp:taxon-name-part></tp:taxon-name></italic> (de Dalla Torre, 1897), ♂ (Myanmar); <italic><tp:taxon-name><tp:taxon-name-part taxon-name-part-type="genus">Promecidia</tp:taxon-name-part> <tp:taxon-name-part taxon-name-part-type="species">bonthainensis</tp:taxon-name-part></tp:taxon-name></italic> (André, 1896), ♂ (Indonesia: Sulawesi); <italic><tp:taxon-name><tp:taxon-name-part taxon-name-part-type="genus">Promecidia</tp:taxon-name-part> <tp:taxon-name-part taxon-name-part-type="species">boopis</tp:taxon-name-part></tp:taxon-name></italic> (Kohl, 1882), comb. n., ♀ (Indonesia: Sulawesi); <italic><tp:taxon-name><tp:taxon-name-part taxon-name-part-type="genus">Promecidia</tp:taxon-name-part> <tp:taxon-name-part taxon-name-part-type="species">chui</tp:taxon-name-part></tp:taxon-name></italic> Lelej &amp; Xu, sp. n., ♂ &amp; ♀ (China: Yunnan, Hainan); <italic><tp:taxon-name><tp:taxon-name-part taxon-name-part-type="genus">Promecidia</tp:taxon-name-part> <tp:taxon-name-part taxon-name-part-type="species">mamblia</tp:taxon-name-part></tp:taxon-name></italic> (Cameron, 1902), ♀ (Malaysia: Sabah, Sarawak); <italic><tp:taxon-name><tp:taxon-name-part taxon-name-part-type="genus">Promecidia</tp:taxon-name-part> <tp:taxon-name-part taxon-name-part-type="species">ninnii</tp:taxon-name-part></tp:taxon-name></italic> (Magretti, 1892), ♀ (Myanmar, Vietnam, Laos); <italic><tp:taxon-name><tp:taxon-name-part taxon-name-part-type="genus">Promecidia</tp:taxon-name-part> <tp:taxon-name-part taxon-name-part-type="species">rubrocyanea</tp:taxon-name-part></tp:taxon-name></italic> (Mickel, 1935), ♂ (Malaysia: Sabah); <italic><tp:taxon-name><tp:taxon-name-part taxon-name-part-type="genus">Promecidia</tp:taxon-name-part> <tp:taxon-name-part taxon-name-part-type="species">saturnia</tp:taxon-name-part></tp:taxon-name></italic> (Mickel, 1935), stat. n., ♂ &amp; ♀ (Malaysia: Malay Peninsula; Singapore); <italic><tp:taxon-name><tp:taxon-name-part taxon-name-part-type="genus">Promecidia</tp:taxon-name-part> <tp:taxon-name-part taxon-name-part-type="species">samawangensis</tp:taxon-name-part></tp:taxon-name></italic> (Mickel, 1935), stat. n., ♂ (Malaysia: Sabah, Sarawak); <italic><tp:taxon-name><tp:taxon-name-part taxon-name-part-type="genus">Promecidia</tp:taxon-name-part> <tp:taxon-name-part taxon-name-part-type="species">yamanei</tp:taxon-name-part></tp:taxon-name></italic> Lelej, 1996, ♀ (Malaysia: Sarawak).</p></tp:treatment-sec><tp:treatment-sec sec-type="Sex association" id="SECID0EYFAE"><title>Sex association.</title><p>The male of the type species has not been recognized; the presumed males of other species were associated and described by <xref ref-type="bibr" rid="B19">Lelej 2005</xref>: 196. The following pairs of species may eventually be recognized as opposite sexes: <italic><tp:taxon-name><tp:taxon-name-part taxon-name-part-type="genus">Promecidia</tp:taxon-name-part> <tp:taxon-name-part taxon-name-part-type="species">yamanei</tp:taxon-name-part></tp:taxon-name></italic> Lelej, 1996, ♀, and <italic><tp:taxon-name><tp:taxon-name-part taxon-name-part-type="genus">Promecidia</tp:taxon-name-part> <tp:taxon-name-part taxon-name-part-type="species">rubrocyanea</tp:taxon-name-part></tp:taxon-name></italic> (Mickel, 1935), ♂ (both are from Borneo, with dark metallic blue metasoma); <italic><tp:taxon-name><tp:taxon-name-part taxon-name-part-type="genus">Promecidia</tp:taxon-name-part> <tp:taxon-name-part taxon-name-part-type="species">boopis</tp:taxon-name-part></tp:taxon-name></italic> (Kohl, 1882), ♀, and <italic><tp:taxon-name><tp:taxon-name-part taxon-name-part-type="genus">Promecidia</tp:taxon-name-part> <tp:taxon-name-part taxon-name-part-type="species">bonthainensis</tp:taxon-name-part></tp:taxon-name></italic> (André, 1896), ♂ (both are from Sulawesi); <italic><tp:taxon-name><tp:taxon-name-part taxon-name-part-type="genus">Promecidia</tp:taxon-name-part> <tp:taxon-name-part taxon-name-part-type="species">mamblia</tp:taxon-name-part></tp:taxon-name></italic> (Cameron, 1902), ♀, and <italic><tp:taxon-name><tp:taxon-name-part taxon-name-part-type="genus">Promecidia</tp:taxon-name-part> <tp:taxon-name-part taxon-name-part-type="species">samawangensis</tp:taxon-name-part></tp:taxon-name></italic> (Mickel, 1935), ♂ (both are from Sabah and Sarawak); <italic><tp:taxon-name><tp:taxon-name-part taxon-name-part-type="genus">Promecidia</tp:taxon-name-part> <tp:taxon-name-part taxon-name-part-type="species">ninnii</tp:taxon-name-part></tp:taxon-name></italic> (Magretti, 1892), ♀, and <italic><tp:taxon-name><tp:taxon-name-part taxon-name-part-type="genus">Promecidia</tp:taxon-name-part> <tp:taxon-name-part taxon-name-part-type="species">birmanica</tp:taxon-name-part></tp:taxon-name></italic> (de Dalla Torre, 1897), ♂ (both are from Myanmar and Vietnam).</p></tp:treatment-sec><tp:treatment-sec sec-type="distribution" id="SECID0ESIAE"><title>Distribution.</title><p>Oriental Region.</p></tp:treatment-sec><tp:treatment-sec sec-type="comments" id="SECID0EXIAE"><title>Comments.</title><p>The male of <italic><tp:taxon-name><tp:taxon-name-part taxon-name-part-type="genus">Promecidia</tp:taxon-name-part></tp:taxon-name></italic> Lelej, 1996 has very short asymmetrical penial valves and definitely belongs to tribe <tp:taxon-name><tp:taxon-name-part taxon-name-part-type="tribe">Trogaspidiini</tp:taxon-name-part></tp:taxon-name>. Based on similar penial valves, coupled with having the mandible not strongly excised beneath and simple mesoscutellum the male of <italic><tp:taxon-name><tp:taxon-name-part taxon-name-part-type="genus">Promecidia</tp:taxon-name-part></tp:taxon-name></italic> is related to that of Afrotropical <italic><tp:taxon-name><tp:taxon-name-part taxon-name-part-type="genus">Spinulomutilla</tp:taxon-name-part></tp:taxon-name></italic> Nonveiller, 1994 but differs by lacking strong lateral carinae on metasomal sterna 7 and 8 (with strong ones in <italic><tp:taxon-name><tp:taxon-name-part taxon-name-part-type="genus">Spinulomutilla</tp:taxon-name-part></tp:taxon-name></italic>) and by metacoxa (dentate in <italic><tp:taxon-name><tp:taxon-name-part taxon-name-part-type="genus">Spinulomutilla</tp:taxon-name-part></tp:taxon-name></italic>). The male of <italic><tp:taxon-name><tp:taxon-name-part taxon-name-part-type="genus">Promecidia</tp:taxon-name-part></tp:taxon-name></italic> is superficially similar with that of <italic><tp:taxon-name><tp:taxon-name-part taxon-name-part-type="genus">Taiwanomyrme</tp:taxon-name-part></tp:taxon-name></italic> Tsuneki, 1993 from the tribe <tp:taxon-name><tp:taxon-name-part taxon-name-part-type="tribe">Petersenidiini</tp:taxon-name-part></tp:taxon-name>, but differs asymmetrical penial valves (symmetrical in <italic><tp:taxon-name><tp:taxon-name-part taxon-name-part-type="genus">Taiwanomyrme</tp:taxon-name-part></tp:taxon-name></italic>). Within the tribes <tp:taxon-name><tp:taxon-name-part taxon-name-part-type="tribe">Trogaspidiini</tp:taxon-name-part></tp:taxon-name> and <tp:taxon-name><tp:taxon-name-part taxon-name-part-type="tribe">Petersenidiini</tp:taxon-name-part></tp:taxon-name> the female of <italic><tp:taxon-name><tp:taxon-name-part taxon-name-part-type="genus">Promecidia</tp:taxon-name-part></tp:taxon-name></italic> easily differs by the absence of a scutellar scale (with more or less developed scutellar scale in other genera of these tribes) and absence of a pygidial area, metasomal tergum 6 glabrous, shiny, not carinate even apically (with more or less developed pygidial area, at least carinate apically in other genera of these tribes; if without pygidial area (<italic><tp:taxon-name><tp:taxon-name-part taxon-name-part-type="genus">Orientidia</tp:taxon-name-part></tp:taxon-name></italic> Lelej, 1996) then scutellar scale visible).</p></tp:treatment-sec><tp:treatment-sec sec-type="key" id="SECID0EXLAE"><title>Key to species of <italic><tp:taxon-name><tp:taxon-name-part taxon-name-part-type="genus">Promecidia</tp:taxon-name-part></tp:taxon-name></italic></title><table-wrap content-type="key" position="anchor" orientation="portrait"><table id="TID0E3KAC" rules="all"><tbody><tr><td rowspan="1" colspan="1">1</td><td rowspan="1" colspan="1">Males (unknown in <italic><tp:taxon-name><tp:taxon-name-part taxon-name-part-type="genus">Promecidia</tp:taxon-name-part> <tp:taxon-name-part taxon-name-part-type="species">boopis</tp:taxon-name-part></tp:taxon-name></italic>, <italic><tp:taxon-name><tp:taxon-name-part taxon-name-part-type="genus">Promecidia</tp:taxon-name-part> <tp:taxon-name-part taxon-name-part-type="species">mamblia</tp:taxon-name-part></tp:taxon-name></italic>, <italic><tp:taxon-name><tp:taxon-name-part taxon-name-part-type="genus">Promecidia</tp:taxon-name-part> <tp:taxon-name-part taxon-name-part-type="species">ninnii</tp:taxon-name-part></tp:taxon-name></italic>, <italic><tp:taxon-name><tp:taxon-name-part taxon-name-part-type="genus">Promecidia</tp:taxon-name-part> <tp:taxon-name-part taxon-name-part-type="species">yamanei</tp:taxon-name-part></tp:taxon-name></italic>)</td><td rowspan="1" colspan="1">
                    <bold>2</bold>
                  </td></tr><tr><td rowspan="1" colspan="1">–</td><td rowspan="1" colspan="1">Females (unknown in <italic><tp:taxon-name><tp:taxon-name-part taxon-name-part-type="genus">Promecidia</tp:taxon-name-part> <tp:taxon-name-part taxon-name-part-type="species">abnormis</tp:taxon-name-part></tp:taxon-name></italic>, <italic><tp:taxon-name><tp:taxon-name-part taxon-name-part-type="genus">Promecidia</tp:taxon-name-part> <tp:taxon-name-part taxon-name-part-type="species">bonthainensis</tp:taxon-name-part></tp:taxon-name></italic>, <italic><tp:taxon-name><tp:taxon-name-part taxon-name-part-type="genus">Promecidia</tp:taxon-name-part> <tp:taxon-name-part taxon-name-part-type="species">birmanica</tp:taxon-name-part></tp:taxon-name></italic>, <italic><tp:taxon-name><tp:taxon-name-part taxon-name-part-type="genus">Promecidia</tp:taxon-name-part> <tp:taxon-name-part taxon-name-part-type="species">rubrocyanea</tp:taxon-name-part></tp:taxon-name></italic>, <italic><tp:taxon-name><tp:taxon-name-part taxon-name-part-type="genus">Promecidia</tp:taxon-name-part> <tp:taxon-name-part taxon-name-part-type="species">samawangensis</tp:taxon-name-part></tp:taxon-name></italic>)</td><td rowspan="1" colspan="1">
                    <bold>8</bold>
                  </td></tr><tr><td rowspan="1" colspan="1">2</td><td rowspan="1" colspan="1">Mandible beneath with subbasal denticle; penial valves weakly elongate, apically widened</td><td rowspan="1" colspan="1">
                    <bold>3</bold>
                  </td></tr><tr><td rowspan="1" colspan="1">–</td><td rowspan="1" colspan="1">Mandible beneath basally slightly widened, without subbasal denticle beneath; penial valves shortened, apically capitate</td><td rowspan="1" colspan="1">
                    <bold>4</bold>
                  </td></tr><tr><td rowspan="1" colspan="1">3</td><td rowspan="1" colspan="1">First flagellomere approximately equal in length to flagellomere 2; scape distinctly widened apically; metasomal sternum 8 with weak submedian elevation; sternum 7 without lateral tubercle; sternum 2 with median carina highest basally</td><td rowspan="1" colspan="1">
                    <bold><italic><tp:taxon-name><tp:taxon-name-part taxon-name-part-type="genus">Promecidia</tp:taxon-name-part> <tp:taxon-name-part taxon-name-part-type="species">chui</tp:taxon-name-part></tp:taxon-name></italic> Lelej &amp; Xu, sp. n.</bold>
                  </td></tr><tr><td rowspan="1" colspan="1">–</td><td rowspan="1" colspan="1">First flagellomere 1.4× flagellomere 2; scape not widened apically; metasomal sternum 8 with two submedian carinae; sternum 7 with blunt lateral tubercle; sternum 2 with strong median carina highest apically</td><td rowspan="1" colspan="1">
                    <bold><italic><tp:taxon-name><tp:taxon-name-part taxon-name-part-type="genus">Promecidia</tp:taxon-name-part> <tp:taxon-name-part taxon-name-part-type="species">abnormis</tp:taxon-name-part></tp:taxon-name></italic> Lelej, sp. n.</bold>
                  </td></tr><tr><td rowspan="1" colspan="1">4</td><td rowspan="1" colspan="1">Mesosoma partly or predominantly reddish; metasoma black or dark metallic blue</td><td rowspan="1" colspan="1">
                    <bold>5</bold>
                  </td></tr><tr><td rowspan="1" colspan="1">–</td><td rowspan="1" colspan="1">Mesosoma black; metasoma black with segments 1–3 yellowish-orange</td><td rowspan="1" colspan="1">
                    <bold><italic><tp:taxon-name><tp:taxon-name-part taxon-name-part-type="genus">Promecidia</tp:taxon-name-part> <tp:taxon-name-part taxon-name-part-type="species">birmanica</tp:taxon-name-part></tp:taxon-name></italic> (de Dalla Torre)</bold>
                  </td></tr><!--PageBreak--><tr><td rowspan="1" colspan="1">5</td><td rowspan="1" colspan="1">Metasoma dark metallic blue; metasomal tergum 3 with pale band; mesosoma (except sternum) ferruginous</td><td rowspan="1" colspan="1">
                    <bold><italic><tp:taxon-name><tp:taxon-name-part taxon-name-part-type="genus">Promecidia</tp:taxon-name-part> <tp:taxon-name-part taxon-name-part-type="species">rubrocyanea</tp:taxon-name-part></tp:taxon-name></italic> (Mickel)</bold>
                  </td></tr><tr><td rowspan="1" colspan="1">–</td><td rowspan="1" colspan="1">Metasoma black</td><td rowspan="1" colspan="1">
                    <bold>6</bold>
                  </td></tr><tr><td rowspan="1" colspan="1">6</td><td rowspan="1" colspan="1">Metasomal tergum 3 with pale band; mesosoma mostly black with pronotum, mesonotum and tegula ferruginous</td><td rowspan="1" colspan="1">
                    <bold><italic><tp:taxon-name><tp:taxon-name-part taxon-name-part-type="genus">Promecidia</tp:taxon-name-part> <tp:taxon-name-part taxon-name-part-type="species">bonthainensis</tp:taxon-name-part></tp:taxon-name></italic> (André)</bold>
                  </td></tr><tr><td rowspan="1" colspan="1">–</td><td rowspan="1" colspan="1">Metasomal terga 3–4 with pale band</td><td rowspan="1" colspan="1">
                    <bold>7</bold>
                  </td></tr><tr><td rowspan="1" colspan="1">7</td><td rowspan="1" colspan="1">Mesosoma almost entirely ferruginous with black sterna</td><td rowspan="1" colspan="1">
                    <bold><italic><tp:taxon-name><tp:taxon-name-part taxon-name-part-type="genus">Promecidia</tp:taxon-name-part> <tp:taxon-name-part taxon-name-part-type="species">saturnia</tp:taxon-name-part></tp:taxon-name></italic> (Mickel)</bold>
                  </td></tr><tr><td rowspan="1" colspan="1">–</td><td rowspan="1" colspan="1">Mesopleuron ventrally, propodeum and sterna black, other parts of mesosoma ferruginous</td><td rowspan="1" colspan="1">
                    <bold><italic><tp:taxon-name><tp:taxon-name-part taxon-name-part-type="genus">Promecidia</tp:taxon-name-part> <tp:taxon-name-part taxon-name-part-type="species">samawangensis</tp:taxon-name-part></tp:taxon-name></italic> (Mickel)</bold>
                  </td></tr><tr><td rowspan="1" colspan="1">8</td><td rowspan="1" colspan="1">Metasoma dark metallic blue</td><td rowspan="1" colspan="1">
                    <bold><italic><tp:taxon-name><tp:taxon-name-part taxon-name-part-type="genus">Promecidia</tp:taxon-name-part> <tp:taxon-name-part taxon-name-part-type="species">yamanei</tp:taxon-name-part></tp:taxon-name></italic> Lelej</bold>
                  </td></tr><tr><td rowspan="1" colspan="1">–</td><td rowspan="1" colspan="1">Metasoma black</td><td rowspan="1" colspan="1">
                    <bold>9</bold>
                  </td></tr><tr><td rowspan="1" colspan="1">9</td><td rowspan="1" colspan="1">Metasomal tergum 2 with apical pale fringe or narrow band</td><td rowspan="1" colspan="1">
                    <bold>11</bold>
                  </td></tr><tr><td rowspan="1" colspan="1">–</td><td rowspan="1" colspan="1">Metasomal tergum 2 without apical pale fringe</td><td rowspan="1" colspan="1">
                    <bold>10</bold>
                  </td></tr><tr><td rowspan="1" colspan="1">10</td><td rowspan="1" colspan="1">Humeral angle of mesosoma prominently angulate; mesosoma dorsally with long black setae; larger species: 11.0 mm</td><td rowspan="1" colspan="1">
                    <bold><italic><tp:taxon-name><tp:taxon-name-part taxon-name-part-type="genus">Promecidia</tp:taxon-name-part> <tp:taxon-name-part taxon-name-part-type="species">mamblia</tp:taxon-name-part></tp:taxon-name></italic> (Cameron)</bold>
                  </td></tr><tr><td rowspan="1" colspan="1">–</td><td rowspan="1" colspan="1">Humeral angle of mesosoma angulate but not prominent; mesosoma dorsally with long yellowish setae; smaller species: 5.6–7.6 mm</td><td rowspan="1" colspan="1">
                    <bold><italic><tp:taxon-name><tp:taxon-name-part taxon-name-part-type="genus">Promecidia</tp:taxon-name-part> <tp:taxon-name-part taxon-name-part-type="species">saturnia</tp:taxon-name-part></tp:taxon-name></italic> (Mickel)</bold>
                  </td></tr><tr><td rowspan="1" colspan="1">11</td><td rowspan="1" colspan="1">Posterolateral margin of propodeum dentate; metasomal terga 4 and 5 with black setae</td><td rowspan="1" colspan="1">
                    <bold>12</bold>
                  </td></tr><tr><td rowspan="1" colspan="1">–</td><td rowspan="1" colspan="1">Posterolateral margin of propodeum crenulate; metasomal terga 4 and 5 with rather dense golden setae</td><td rowspan="1" colspan="1">
                    <bold><italic><tp:taxon-name><tp:taxon-name-part taxon-name-part-type="genus">Promecidia</tp:taxon-name-part> <tp:taxon-name-part taxon-name-part-type="species">chui</tp:taxon-name-part></tp:taxon-name></italic> Lelej &amp; Xu, sp. n.</bold>
                  </td></tr><tr><td rowspan="1" colspan="1">12</td><td rowspan="1" colspan="1">Tibiae and tarsi black; pale band on metasomal tergum 3 interrupted medially</td><td rowspan="1" colspan="1">
                    <bold><italic><tp:taxon-name><tp:taxon-name-part taxon-name-part-type="genus">Promecidia</tp:taxon-name-part> <tp:taxon-name-part taxon-name-part-type="species">boopis</tp:taxon-name-part></tp:taxon-name></italic> (Kohl)</bold>
                  </td></tr><tr><td rowspan="1" colspan="1">–</td><td rowspan="1" colspan="1">Tibiae and tarsi ferruginous; pale band on metasomal tergum 3 entire</td><td rowspan="1" colspan="1">
                    <bold><italic><tp:taxon-name><tp:taxon-name-part taxon-name-part-type="genus">Promecidia</tp:taxon-name-part> <tp:taxon-name-part taxon-name-part-type="species">ninnii</tp:taxon-name-part></tp:taxon-name></italic> (Magretti)</bold>
                  </td></tr></tbody></table></table-wrap></tp:treatment-sec><ref-list><ref id="B19"><mixed-citation xmlns:xlink="http://www.w3.org/1999/xlink" xlink:type="simple">
          <person-group><name name-style="western"><surname>Lelej</surname><given-names>AS</given-names></name></person-group> (<year>2005</year>) <source>Catalogue of the <tp:taxon-name><tp:taxon-name-part taxon-name-part-type="family">Mutillidae</tp:taxon-name-part></tp:taxon-name> (<tp:taxon-name><tp:taxon-name-part taxon-name-part-type="order">Hymenoptera</tp:taxon-name-part></tp:taxon-name>) of the Oriental Region.</source> <publisher-name>Dalnauka</publisher-name>, <publisher-loc>Vladivostok</publisher-loc>, <size units="page">252 pp</size>.</mixed-citation></ref><ref id="B21"><mixed-citation xmlns:xlink="http://www.w3.org/1999/xlink" xlink:type="simple">
          <person-group><name name-style="western"><surname>Lelej</surname><given-names>AS</given-names></name><name name-style="western"><surname>Brothers</surname><given-names>DJ</given-names></name></person-group> (<year>2008</year>) <article-title>The genus-group names of <tp:taxon-name><tp:taxon-name-part taxon-name-part-type="family">Mutillidae</tp:taxon-name-part></tp:taxon-name> (<tp:taxon-name><tp:taxon-name-part taxon-name-part-type="order">Hymenoptera</tp:taxon-name-part></tp:taxon-name>) and their type species, with a new genus, new name, new synonymies, new combinations and lectotypifications.</article-title> <source>Zootaxa</source> <volume>1889</volume>: <fpage>1</fpage>–<lpage>79</lpage>.</mixed-citation></ref></ref-list></tp:taxon-treatment>
