# Supplementary material for: Review of the genus Promecidia Lelej, 1996, with description of two new species from China (Hymenoptera, Mutillidae, Trogaspidiini)
Source: Zookeys. 2016 Dec 16;(641):103–20. doi: 10.3897/zookeys.641.10765 (PMC5240350; doi:10.3897/zookeys.641.10765)
Supplement: XML Treatment for Promecidia abnormis [file zookeys.641.10765-treatment2.xml]

<!DOCTYPE tp:taxon-treatment
  PUBLIC "-//TaxonX//DTD Taxonomic Treatment Publishing DTD v0 20100105//EN" "tax-treatment-NSO.dtd">
<tp:taxon-treatment xmlns:tp="http://www.plazi.org/taxpub"><tp:treatment-meta><kwd-group><label>Taxon classification</label><kwd><named-content content-type="kingdom">Animalia</named-content></kwd><kwd><named-content content-type="order">Hymenoptera</named-content></kwd><kwd><named-content content-type="family">Mutillidae</named-content></kwd></kwd-group><mixed-citation publication-type="journal"><person-group><name><surname>Lelej</surname><given-names>Arkady S.</given-names></name><name><surname>Zhou</surname><given-names>Hu-ting</given-names></name><name><surname>Loktionov</surname><given-names>Valery M.</given-names></name><name><surname>Xu</surname><given-names>Zai-fu</given-names></name></person-group><article-title>Review of the genus <italic><tp:taxon-name><tp:taxon-name-part taxon-name-part-type="genus">Promecidia</tp:taxon-name-part></tp:taxon-name></italic> Lelej, 1996, with description of two new species from China (<tp:taxon-name><tp:taxon-name-part taxon-name-part-type="order">Hymenoptera</tp:taxon-name-part></tp:taxon-name>, <tp:taxon-name><tp:taxon-name-part taxon-name-part-type="family">Mutillidae</tp:taxon-name-part></tp:taxon-name>, <tp:taxon-name><tp:taxon-name-part taxon-name-part-type="tribe">Trogaspidiini</tp:taxon-name-part></tp:taxon-name>)</article-title><source>Zookeys</source><day>16</day><month>12</month><year>2016</year><volume>2016</volume><issue>641</issue><fpage>103</fpage><lpage>120</lpage><pub-id pub-id-type="doi">10.3897/zookeys.641.10765</pub-id></mixed-citation></tp:treatment-meta><tp:nomenclature><tp:taxon-name>
            <tp:taxon-name-part taxon-name-part-type="genus">Promecidia</tp:taxon-name-part>
            <tp:taxon-name-part taxon-name-part-type="species">abnormis</tp:taxon-name-part>
            <object-id xmlns:xlink="http://www.w3.org/1999/xlink" content-type="zoobank" xlink:type="simple">http://zoobank.org/64E4361A-1D5E-42B9-9802-1ECCEF59C72F</object-id>
          </tp:taxon-name><tp:taxon-authority>Lelej</tp:taxon-authority><tp:taxon-status xmlns:xlink="http://www.w3.org/1999/xlink" xlink:type="simple">sp. n.</tp:taxon-status><xref ref-type="fig" rid="F1">Figs 1</xref><xref ref-type="fig" rid="F1">, 2</xref><xref ref-type="fig" rid="F3">, 6</xref><!--PageBreak--></tp:nomenclature><tp:treatment-sec sec-type="type material" id="SECID0EA6AE"><title>Type material.</title><p>Holotype (<abbrev xmlns:xlink="http://www.w3.org/1999/xlink" xlink:title="Hymenopteran Collection of South China Agricultural University, Guangzhou, China" id="ABBRID0EG6AE" xlink:type="simple">SCAU</abbrev>). CHINA: ♂, pinned, with genitalia and apical tergum and sternum in a separate micro vial, attached on the same pin, Guangdong, Nankunshan Provincial Nature Reserve, 17–18.VIII.2011, Zai-fu Xu &amp; Hua-yan Chen, No. 2015000295.</p></tp:treatment-sec><tp:treatment-sec sec-type="Paratype" id="SECID0EJ6AE"><title>Paratype.</title><p>CHINA: ♂ (<abbrev xmlns:xlink="http://www.w3.org/1999/xlink" xlink:title="Hymenopteran Collection of South China Agricultural University, Guangzhou, China" id="ABBRID0EP6AE" xlink:type="simple">SCAU</abbrev>), Hainan, Jianfengling National Nature Reserve, 4–6.V.2008, Bo Qiu.</p></tp:treatment-sec><tp:treatment-sec sec-type="diagnosis" id="SECID0ES6AE"><title>Diagnosis.</title><p>Male. Body length 8.5–10.2 mm. First flagellomere 1.2× flagellomere 2. <abbrev xmlns:xlink="http://www.w3.org/1999/xlink" xlink:title="postocellar" id="ABBRID0EY6AE" xlink:type="simple">POL</abbrev>:<abbrev xmlns:xlink="http://www.w3.org/1999/xlink" xlink:title="ocellocular" id="ABBRID0E26AE" xlink:type="simple">OOL</abbrev> = 0.36. Distance between outer ocellar margins equal to distance between posterior ocelli and posterior border of occiput. Mandible bidentate apically, with subbasal tooth on outer margin beneath. Metasomal sternum 2 (except apical third) with strong longitudinal median carina highest apically. Female unknown.</p><!--PageBreak--></tp:treatment-sec><tp:treatment-sec sec-type="description" id="SECID0EAAAG"><title>Description.</title><p>Male. Body length 8.5–10.2 mm. Black with ferruginous metasomal terga 1–2, sterna 1–3, and base of terga 3 and 4. Head, mandible and scape with yellowish, dense, subappressed setae; pronotum dorsally, mesoscutum, scutellum and metanotum medially with subappressed and erect golden setae, longer on scutellum and metanotum, posterodorsal margin of pronotum densely fringed; propleuron, mesopleuron, and propodeum laterally with whitish appressed and subappressed setae, denser on mesopleuron; posterior propodeal slope with whitish yellow, sparse, erect setae; dorsal propodeal slope with short appressed white setae; legs with dense pale yellow, suberect setae. Metasomal terga with appressed and erect yellowish setae, apically sparsely fringed with pale yellowish setae, sterna with sparse subappressed yellowish setae. Metasomal tergum 2 laterally with felt line, sternum 2 without lateral felt line.</p><p>Relation of head width and mesosoma width including tegulae 55:60; relation of maxillary palpus length and cardo length 5.0:1.5. Mandible bidentate apically, with subbasal tooth on outer margin beneath and dorsal carina extending from base to subapical tooth. Clypeus with median area subtriangularly raised, anterior margin with two denticles, distance between them much less than between denticle and base of mandible. Scape not widened apically, bicarinate beneath. First flagellomere 1.2× flagellomere 2; antennal scrobe carinate above. Ocelli small, <abbrev xmlns:xlink="http://www.w3.org/1999/xlink" xlink:title="postocellar" id="ABBRID0EHAAG" xlink:type="simple">POL</abbrev>:<abbrev xmlns:xlink="http://www.w3.org/1999/xlink" xlink:title="ocellocular" id="ABBRID0EKAAG" xlink:type="simple">OOL</abbrev> = 0.36. Distance between outer ocellar margins equal to distance between posterior ocelli and <!--PageBreak-->posterior border of occiput. Frons and vertex with shallow dense punctures. Tegula large, not projecting scuto-scutellar suture, with smooth and shiny disc and posterior border. Mesoscutellum evenly convex. Notauli well developed, half length of mesoscutum. Parapsides poorly defined. Metanotum densely punctured, medially with deep glabrous area medially. Pronotum and mesopleuron with large, sometimes confluent punctures; mesoscutum with moderately coarse, more or less separated punctures; mesoscutellum with moderately coarse, somewhat confluent punctures; propleuron obscurely striato-punctate; inferior portions of metapleuron glabrous and shiny. Propodeum reticulate, more finely so laterally, and with larger reticulae dorsomedially.</p><p>Fore wing fuscous, first submarginal cell large, subtriangular, apically acute, 0.8× length of marginal cell; second submarginal cell receiving recurrent vein at midpoint; third submarginal cell less distinct than submarginal cell 2 and receiving recurrent vein at midpoint. Pterostigma length equal to distance between origin of <italic>RS<sub>1</sub></italic> on <italic>SC</italic> and pterostigma.</p><p>Carina on metasomal sternum 1 well developed, straight, 0.8× length of sternum 1 in profile, straight; sternum 2 (except apical third) with strong longitudinal median carina highest apically. Terga 1–6 and posterior halves of sterna 3–6 with moderately fine, well separated punctures, larger on tergum 2; sternum 2 with large, moderately coarse, separated punctures; sternum 8 (hypopygium) and tergum 7 (except apical part) with moderately coarse, dense punctures; tergum 7 medially with longitudinal narrow glabrous area up to apical fourth where it with small punctures.</p><p>Female. Unknown.</p></tp:treatment-sec><tp:treatment-sec sec-type="etymology" id="SECID0EZAAG"><title>Etymology.</title><p>The specific name is a Latin adjective meaning “abnormal”, with reference to the unusual carina on metasomal sternum 2, like that of males of <italic><tp:taxon-name><tp:taxon-name-part taxon-name-part-type="genus">Zeugomutilla</tp:taxon-name-part></tp:taxon-name></italic> Chen, 1957.</p></tp:treatment-sec><tp:treatment-sec sec-type="distribution" id="SECID0EGBAG"><title>Distribution.</title><p>China (Guangdong, Hainan).</p></tp:treatment-sec><tp:treatment-sec><!--Section generated to contain objects referenced in tp:taxon-treatment.--><fig id="F1" position="float" orientation="portrait"><label>Figures 1–2.</label><caption><p>
          <italic><tp:taxon-name><tp:taxon-name-part taxon-name-part-type="genus">Promecidia</tp:taxon-name-part> <tp:taxon-name-part taxon-name-part-type="species">abnormis</tp:taxon-name-part></tp:taxon-name></italic> Lelej, sp. n., male, holotype. <bold>1</bold> Habitus, lateral view <bold>2</bold> labels. Scale bars 1 mm.</p></caption><graphic xmlns:xlink="http://www.w3.org/1999/xlink" xlink:href="zookeys-641-103-g001.jpg" position="float" orientation="portrait" xlink:type="simple" id="oo_115270.jpg"/></fig><fig id="F3" position="float" orientation="portrait"><label>Figures 6–7.</label><caption><p>
          <italic><tp:taxon-name><tp:taxon-name-part taxon-name-part-type="genus">Promecidia</tp:taxon-name-part></tp:taxon-name></italic>, male genitalia, ventral view. <bold>6</bold> <italic><tp:taxon-name><tp:taxon-name-part taxon-name-part-type="genus">Promecidia</tp:taxon-name-part> <tp:taxon-name-part taxon-name-part-type="species">abnormis</tp:taxon-name-part></tp:taxon-name></italic> Lelej, sp. n., holotype <bold>7</bold> <italic><tp:taxon-name><tp:taxon-name-part taxon-name-part-type="genus">Promecidia</tp:taxon-name-part> <tp:taxon-name-part taxon-name-part-type="species">chui</tp:taxon-name-part></tp:taxon-name></italic> Lelej &amp; Xu, sp. n., paratype from Hainan. Scale bars 0.5 mm.</p></caption><graphic xmlns:xlink="http://www.w3.org/1999/xlink" xlink:href="zookeys-641-103-g003.jpg" position="float" orientation="portrait" xlink:type="simple" id="oo_115272.jpg"/></fig></tp:treatment-sec></tp:taxon-treatment>
