# Supplementary material for: Review of the genus Promecidia Lelej, 1996, with description of two new species from China (Hymenoptera, Mutillidae, Trogaspidiini)
Source: Zookeys. 2016 Dec 16;(641):103–20. doi: 10.3897/zookeys.641.10765 (PMC5240350; doi:10.3897/zookeys.641.10765)
Supplement: XML Treatment for Promecidia birmanica [file zookeys.641.10765-treatment3.xml]

<!DOCTYPE tp:taxon-treatment
  PUBLIC "-//TaxonX//DTD Taxonomic Treatment Publishing DTD v0 20100105//EN" "tax-treatment-NSO.dtd">
<tp:taxon-treatment xmlns:tp="http://www.plazi.org/taxpub"><tp:treatment-meta><kwd-group><label>Taxon classification</label><kwd><named-content content-type="kingdom">Animalia</named-content></kwd><kwd><named-content content-type="order">Hymenoptera</named-content></kwd><kwd><named-content content-type="family">Mutillidae</named-content></kwd></kwd-group><mixed-citation publication-type="journal"><person-group><name><surname>Lelej</surname><given-names>Arkady S.</given-names></name><name><surname>Zhou</surname><given-names>Hu-ting</given-names></name><name><surname>Loktionov</surname><given-names>Valery M.</given-names></name><name><surname>Xu</surname><given-names>Zai-fu</given-names></name></person-group><article-title>Review of the genus <italic><tp:taxon-name><tp:taxon-name-part taxon-name-part-type="genus">Promecidia</tp:taxon-name-part></tp:taxon-name></italic> Lelej, 1996, with description of two new species from China (<tp:taxon-name><tp:taxon-name-part taxon-name-part-type="order">Hymenoptera</tp:taxon-name-part></tp:taxon-name>, <tp:taxon-name><tp:taxon-name-part taxon-name-part-type="family">Mutillidae</tp:taxon-name-part></tp:taxon-name>, <tp:taxon-name><tp:taxon-name-part taxon-name-part-type="tribe">Trogaspidiini</tp:taxon-name-part></tp:taxon-name>)</article-title><source>Zookeys</source><day>16</day><month>12</month><year>2016</year><volume>2016</volume><issue>641</issue><fpage>103</fpage><lpage>120</lpage><pub-id pub-id-type="doi">10.3897/zookeys.641.10765</pub-id></mixed-citation></tp:treatment-meta><tp:nomenclature><tp:taxon-name>
            <tp:taxon-name-part taxon-name-part-type="genus">Promecidia</tp:taxon-name-part>
            <tp:taxon-name-part taxon-name-part-type="species">birmanica</tp:taxon-name-part>
          </tp:taxon-name><tp:taxon-authority>(de Dalla Torre, 1897)</tp:taxon-authority><tp:nomenclature-citation-list><tp:nomenclature-citation><tp:taxon-name>
                <tp:taxon-name-part taxon-name-part-type="genus">Mutilla</tp:taxon-name-part> <tp:taxon-name-part taxon-name-part-type="species">birmanica</tp:taxon-name-part></tp:taxon-name><comment>de Dalla Torre, 1897: 16. New name for <tp:taxon-name><tp:taxon-name-part taxon-name-part-type="genus">Mutilla</tp:taxon-name-part> <tp:taxon-name-part taxon-name-part-type="species">schlettereri</tp:taxon-name-part></tp:taxon-name> Magretti, 1892.</comment></tp:nomenclature-citation><tp:nomenclature-citation><tp:taxon-name>
                <tp:taxon-name-part taxon-name-part-type="genus">Mutilla</tp:taxon-name-part> <tp:taxon-name-part taxon-name-part-type="species">schlettereri</tp:taxon-name-part></tp:taxon-name><comment>Magretti, 1892: 230, tab. 5, fig. 19, ♂, nom. praeocc., <italic>nec</italic> Morawitz, 1890, holotype, ♂, “Monti dei Carin–Chebá, Giugno 1888” [mountain area (1000–1200 m) in the Karen Hills of southeastern Myanmar, in the Tenasserim Mountain Range] (<abbrev xmlns:xlink="http://www.w3.org/1999/xlink" xlink:title="Museo Civico di Storia Naturale “G. Doria”, Genoa, Italy" id="ABBRID0ENDAG" xlink:type="simple">MSNG</abbrev>).</comment></tp:nomenclature-citation><tp:nomenclature-citation><tp:taxon-name>
                <tp:taxon-name-part taxon-name-part-type="genus">Promecidia</tp:taxon-name-part> <tp:taxon-name-part taxon-name-part-type="species">birmanica</tp:taxon-name-part></tp:taxon-name><comment>: <xref ref-type="bibr" rid="B19">Lelej 2005</xref>: 80, ♂.</comment></tp:nomenclature-citation><tp:nomenclature-citation><tp:taxon-name>
                <tp:taxon-name-part taxon-name-part-type="genus">Promecidia</tp:taxon-name-part> <tp:taxon-name-part taxon-name-part-type="species">ninnii</tp:taxon-name-part></tp:taxon-name><comment>: <xref ref-type="bibr" rid="B19">Lelej 2005</xref>: 81, part., ♂ (Laos, India: Assam).</comment></tp:nomenclature-citation></tp:nomenclature-citation-list></tp:nomenclature><tp:treatment-sec sec-type="material" id="SECID0EOEAG"><title>Material examined.</title><p>LAOS: 1 ♂ (<abbrev xmlns:xlink="http://www.w3.org/1999/xlink" xlink:title="Museo Regionale di Scienze Naturali, Torino, Italy" id="ABBRID0EUEAG" xlink:type="simple">MRSN</abbrev>). INDIA: 1 ♂ (<abbrev xmlns:xlink="http://www.w3.org/1999/xlink" xlink:title="California Academy of Sciences, San-Francisco, U.S.A." id="ABBRID0EXEAG" xlink:type="simple">CAS</abbrev>), Assam, Kohara, Kaziranga, 110 m, 7.X.1961, E.S. Ross, D.Q. Cavangaro. MYANMAR: 1 ♂ (<abbrev xmlns:xlink="http://www.w3.org/1999/xlink" xlink:title="Institute of Biology and Soil Science, Vladivostok, Russia" id="ABBRID0E1EAG" xlink:type="simple">IBSS</abbrev>), Palaing [<named-content xmlns:xlink="http://www.w3.org/1999/xlink" content-type="dwc:verbatimCoordinates" xlink:type="simple"><named-content content-type="geo-json" specific-use="{&#34;type&#34;:&#34;Point&#34;,&#34;coordinates&#34;:[97.959444,16.541111]}" id="NCID0EAFAG" xlink:type="simple">16°32'28"N 97°57'34"E</named-content></named-content>], V.1937, R. Perego. VIETNAM: 2 ♂ (<abbrev xmlns:xlink="http://www.w3.org/1999/xlink" xlink:title="Institute of Biology and Soil Science, Vladivostok, Russia" id="ABBRID0EFFAG" xlink:type="simple">IBSS</abbrev>), 70 km NE Saigon (now Ho Chi Minh), Ma de, VIII. 1994, Belyaeva.</p><!--PageBreak--></tp:treatment-sec><tp:treatment-sec sec-type="diagnosis" id="SECID0EJFAG"><title>Diagnosis.</title><p>Male. Body length 10.4–12.0 mm (holotype 12.0 mm). Mandible slightly widened beneath at base, without small subbasal denticle. Penial valves shortened, slightly longer than digitus, apically capitate. Mesosoma black. Metasoma black with segments 1–3 yellowish-orange. Female unknown.</p></tp:treatment-sec><tp:treatment-sec sec-type="distribution" id="SECID0EOFAG"><title>Distribution.</title><p>Myanmar, India, Laos, Vietnam.</p></tp:treatment-sec><tp:treatment-sec sec-type="comments" id="SECID0ETFAG"><title>Comments.</title><p>Possibly, this species is the male of <italic><tp:taxon-name><tp:taxon-name-part taxon-name-part-type="genus">Promecidia</tp:taxon-name-part> <tp:taxon-name-part taxon-name-part-type="species">ninnii</tp:taxon-name-part></tp:taxon-name></italic> (Magretti, 1892). Both are distributed in Myanmar and Vietnam.</p></tp:treatment-sec><ref-list><ref id="B19"><mixed-citation xmlns:xlink="http://www.w3.org/1999/xlink" xlink:type="simple">
          <person-group><name name-style="western"><surname>Lelej</surname><given-names>AS</given-names></name></person-group> (<year>2005</year>) <source>Catalogue of the <tp:taxon-name><tp:taxon-name-part taxon-name-part-type="family">Mutillidae</tp:taxon-name-part></tp:taxon-name> (<tp:taxon-name><tp:taxon-name-part taxon-name-part-type="order">Hymenoptera</tp:taxon-name-part></tp:taxon-name>) of the Oriental Region.</source> <publisher-name>Dalnauka</publisher-name>, <publisher-loc>Vladivostok</publisher-loc>, <size units="page">252 pp</size>.</mixed-citation></ref></ref-list></tp:taxon-treatment>
