# Supplementary material for: Review of the genus Promecidia Lelej, 1996, with description of two new species from China (Hymenoptera, Mutillidae, Trogaspidiini)
Source: Zookeys. 2016 Dec 16;(641):103–20. doi: 10.3897/zookeys.641.10765 (PMC5240350; doi:10.3897/zookeys.641.10765)
Supplement: XML Treatment for Promecidia mamblia [file zookeys.641.10765-treatment7.xml]

<!DOCTYPE tp:taxon-treatment
  PUBLIC "-//TaxonX//DTD Taxonomic Treatment Publishing DTD v0 20100105//EN" "tax-treatment-NSO.dtd">
<tp:taxon-treatment xmlns:tp="http://www.plazi.org/taxpub"><tp:treatment-meta><kwd-group><label>Taxon classification</label><kwd><named-content content-type="kingdom">Animalia</named-content></kwd><kwd><named-content content-type="order">Hymenoptera</named-content></kwd><kwd><named-content content-type="family">Mutillidae</named-content></kwd></kwd-group><mixed-citation publication-type="journal"><person-group><name><surname>Lelej</surname><given-names>Arkady S.</given-names></name><name><surname>Zhou</surname><given-names>Hu-ting</given-names></name><name><surname>Loktionov</surname><given-names>Valery M.</given-names></name><name><surname>Xu</surname><given-names>Zai-fu</given-names></name></person-group><article-title>Review of the genus <italic><tp:taxon-name><tp:taxon-name-part taxon-name-part-type="genus">Promecidia</tp:taxon-name-part></tp:taxon-name></italic> Lelej, 1996, with description of two new species from China (<tp:taxon-name><tp:taxon-name-part taxon-name-part-type="order">Hymenoptera</tp:taxon-name-part></tp:taxon-name>, <tp:taxon-name><tp:taxon-name-part taxon-name-part-type="family">Mutillidae</tp:taxon-name-part></tp:taxon-name>, <tp:taxon-name><tp:taxon-name-part taxon-name-part-type="tribe">Trogaspidiini</tp:taxon-name-part></tp:taxon-name>)</article-title><source>Zookeys</source><day>16</day><month>12</month><year>2016</year><volume>2016</volume><issue>641</issue><fpage>103</fpage><lpage>120</lpage><pub-id pub-id-type="doi">10.3897/zookeys.641.10765</pub-id></mixed-citation></tp:treatment-meta><tp:nomenclature><tp:taxon-name>
            <tp:taxon-name-part taxon-name-part-type="genus">Promecidia</tp:taxon-name-part>
            <tp:taxon-name-part taxon-name-part-type="species">mamblia</tp:taxon-name-part>
          </tp:taxon-name><tp:taxon-authority>(Cameron, 1902)</tp:taxon-authority><tp:nomenclature-citation-list><tp:nomenclature-citation><tp:taxon-name>
                <tp:taxon-name-part taxon-name-part-type="genus">Mutilla</tp:taxon-name-part> <tp:taxon-name-part taxon-name-part-type="species">mamblia</tp:taxon-name-part></tp:taxon-name><comment>Cameron, 1902: 79, ♀, holotype: “Kuching, Sarawak” (Malaysia) (The Natural History Museum, London, UK).</comment></tp:nomenclature-citation><tp:nomenclature-citation><tp:taxon-name>
                <tp:taxon-name-part taxon-name-part-type="genus">Timulla</tp:taxon-name-part> (<tp:taxon-name-part taxon-name-part-type="subgenus">Trogaspidia</tp:taxon-name-part>) <tp:taxon-name-part taxon-name-part-type="species">mamblia</tp:taxon-name-part></tp:taxon-name><comment>: <xref ref-type="bibr" rid="B23">Mickel 1935</xref>: 268, ♀.</comment></tp:nomenclature-citation><tp:nomenclature-citation><tp:taxon-name>
                <tp:taxon-name-part taxon-name-part-type="genus">Petersenidia</tp:taxon-name-part> <tp:taxon-name-part taxon-name-part-type="species">mamblia</tp:taxon-name-part></tp:taxon-name><comment>: <xref ref-type="bibr" rid="B16">Lelej 1996a</xref>: 93, ♀.</comment></tp:nomenclature-citation><tp:nomenclature-citation><tp:taxon-name>
                <tp:taxon-name-part taxon-name-part-type="genus">Promecidia</tp:taxon-name-part> <tp:taxon-name-part taxon-name-part-type="species">mamblia</tp:taxon-name-part></tp:taxon-name><comment>: <xref ref-type="bibr" rid="B19">Lelej 2005</xref>: 81, ♀.</comment></tp:nomenclature-citation></tp:nomenclature-citation-list></tp:nomenclature><tp:treatment-sec sec-type="material" id="SECID0EEWAG"><title>Material examined.</title><p>MALAYSIA: 1 ♀ (<abbrev xmlns:xlink="http://www.w3.org/1999/xlink" xlink:title="Seiki Yamane Collection at Kagoshima University, Kagoshima, Japan" id="ABBRID0EKWAG" xlink:type="simple">SKYC</abbrev>), Sabah, Sepilok, forest, 21.VIII.1995, Sk. Yamane; 1 ♀ (<abbrev xmlns:xlink="http://www.w3.org/1999/xlink" xlink:title="Institute of Biology and Soil Science, Vladivostok, Russia" id="ABBRID0ENWAG" xlink:type="simple">IBSS</abbrev>), Sabah, Danum Valley, 30.IV.2000, C. Brühl.</p></tp:treatment-sec><tp:treatment-sec sec-type="diagnosis" id="SECID0EQWAG"><title>Diagnosis.</title><p>Male unknown. Female. Body length 9.6–11.0 (holotype) mm. Metasoma black. Metasomal tergum 2 without apical pale fringe. Humeral angle of mesosoma prominently angulate. Mesosoma dorsally with long black setae.</p></tp:treatment-sec><tp:treatment-sec sec-type="distribution" id="SECID0EVWAG"><title>Distribution.</title><p>Malaysia (Sabah, Sarawak). The record of this species from Perak (Zavattari 1914: 76) is doubtful (<xref ref-type="bibr" rid="B23">Mickel 1935</xref>) and probably belongs to a female of <italic><tp:taxon-name><tp:taxon-name-part taxon-name-part-type="genus">Promecidia</tp:taxon-name-part> <tp:taxon-name-part taxon-name-part-type="species">saturnia</tp:taxon-name-part></tp:taxon-name></italic> (Mickel), which is distributed in the Malay Peninsula.</p><!--PageBreak--></tp:treatment-sec><ref-list><ref id="B23"><mixed-citation xmlns:xlink="http://www.w3.org/1999/xlink" xlink:type="simple">
          <person-group><name name-style="western"><surname>Mickel</surname><given-names>CE</given-names></name></person-group> (<year>1935</year>) <article-title>The mutillid wasps of the islands of the Pacific Ocean (<tp:taxon-name><tp:taxon-name-part taxon-name-part-type="order">Hymenoptera</tp:taxon-name-part></tp:taxon-name>: <tp:taxon-name><tp:taxon-name-part taxon-name-part-type="family">Mutillidae</tp:taxon-name-part></tp:taxon-name>).</article-title> <source>Transactions of the Royal Entomological Society of London</source> <volume>83</volume>(<issue>2</issue>): <fpage>177</fpage>–<lpage>312</lpage>. <ext-link xlink:type="simple" ext-link-type="doi" xlink:href="10.1111/j.1365-2311.1935.tb01207.x">http://dx.doi.org/10.1111/j.1365-2311.1935.tb01207.x</ext-link></mixed-citation></ref><ref id="B16"><mixed-citation xmlns:xlink="http://www.w3.org/1999/xlink" xlink:type="simple">
          <person-group><name name-style="western"><surname>Lelej</surname><given-names>AS</given-names></name></person-group> (<year>1996a</year>) <article-title>Mutillid wasps collected in Malaysia and Indonesia by Dr. Sk. Yamane (<tp:taxon-name><tp:taxon-name-part taxon-name-part-type="order">Hymenoptera</tp:taxon-name-part></tp:taxon-name>, <tp:taxon-name><tp:taxon-name-part taxon-name-part-type="family">Mutillidae</tp:taxon-name-part></tp:taxon-name>).</article-title> <source>Tropics</source> <volume>6</volume>(<issue>1/2</issue>): <fpage>91</fpage>–<lpage>104</lpage>. <ext-link xlink:type="simple" ext-link-type="doi" xlink:href="10.3759/tropics.6.91">https://doi.org/10.3759/tropics.6.91</ext-link></mixed-citation></ref><ref id="B19"><mixed-citation xmlns:xlink="http://www.w3.org/1999/xlink" xlink:type="simple">
          <person-group><name name-style="western"><surname>Lelej</surname><given-names>AS</given-names></name></person-group> (<year>2005</year>) <source>Catalogue of the <tp:taxon-name><tp:taxon-name-part taxon-name-part-type="family">Mutillidae</tp:taxon-name-part></tp:taxon-name> (<tp:taxon-name><tp:taxon-name-part taxon-name-part-type="order">Hymenoptera</tp:taxon-name-part></tp:taxon-name>) of the Oriental Region.</source> <publisher-name>Dalnauka</publisher-name>, <publisher-loc>Vladivostok</publisher-loc>, <size units="page">252 pp</size>.</mixed-citation></ref></ref-list></tp:taxon-treatment>
