# Supplementary material for: Review of the genus Promecidia Lelej, 1996, with description of two new species from China (Hymenoptera, Mutillidae, Trogaspidiini)
Source: Zookeys. 2016 Dec 16;(641):103–20. doi: 10.3897/zookeys.641.10765 (PMC5240350; doi:10.3897/zookeys.641.10765)
Supplement: XML Treatment for Promecidia ninnii [file zookeys.641.10765-treatment8.xml]

<!DOCTYPE tp:taxon-treatment
  PUBLIC "-//TaxonX//DTD Taxonomic Treatment Publishing DTD v0 20100105//EN" "tax-treatment-NSO.dtd">
<tp:taxon-treatment xmlns:tp="http://www.plazi.org/taxpub"><tp:treatment-meta><kwd-group><label>Taxon classification</label><kwd><named-content content-type="kingdom">Animalia</named-content></kwd><kwd><named-content content-type="order">Hymenoptera</named-content></kwd><kwd><named-content content-type="family">Mutillidae</named-content></kwd></kwd-group><mixed-citation publication-type="journal"><person-group><name><surname>Lelej</surname><given-names>Arkady S.</given-names></name><name><surname>Zhou</surname><given-names>Hu-ting</given-names></name><name><surname>Loktionov</surname><given-names>Valery M.</given-names></name><name><surname>Xu</surname><given-names>Zai-fu</given-names></name></person-group><article-title>Review of the genus <italic><tp:taxon-name><tp:taxon-name-part taxon-name-part-type="genus">Promecidia</tp:taxon-name-part></tp:taxon-name></italic> Lelej, 1996, with description of two new species from China (<tp:taxon-name><tp:taxon-name-part taxon-name-part-type="order">Hymenoptera</tp:taxon-name-part></tp:taxon-name>, <tp:taxon-name><tp:taxon-name-part taxon-name-part-type="family">Mutillidae</tp:taxon-name-part></tp:taxon-name>, <tp:taxon-name><tp:taxon-name-part taxon-name-part-type="tribe">Trogaspidiini</tp:taxon-name-part></tp:taxon-name>)</article-title><source>Zookeys</source><day>16</day><month>12</month><year>2016</year><volume>2016</volume><issue>641</issue><fpage>103</fpage><lpage>120</lpage><pub-id pub-id-type="doi">10.3897/zookeys.641.10765</pub-id></mixed-citation></tp:treatment-meta><tp:nomenclature><tp:taxon-name>
            <tp:taxon-name-part taxon-name-part-type="genus">Promecidia</tp:taxon-name-part>
            <tp:taxon-name-part taxon-name-part-type="species">ninnii</tp:taxon-name-part>
          </tp:taxon-name><tp:taxon-authority>(Magretti, 1892)</tp:taxon-authority><tp:nomenclature-citation-list><tp:nomenclature-citation><tp:taxon-name>
                  <tp:taxon-name-part taxon-name-part-type="genus">Mutilla</tp:taxon-name-part>
                </tp:taxon-name><comment> Ninnii Magretti, 1892: 211, ♀, holotype: “Monti dei Carin–Chebà (900–1100 m. s./m.), Luglio 1888” [mountain area in the Karen Hills of southeastern Myanmar, in the Tenasserim Mountain Range] (<abbrev xmlns:xlink="http://www.w3.org/1999/xlink" xlink:title="Museo Civico di Storia Naturale “G. Doria”, Genoa, Italy" id="ABBRID0ETYAG" xlink:type="simple">MSNG</abbrev>); de <xref ref-type="bibr" rid="B8">Dalla Torre 1897</xref>: 66, ♀. </comment></tp:nomenclature-citation><tp:nomenclature-citation><tp:taxon-name>
                <tp:taxon-name-part taxon-name-part-type="genus">Promecidia</tp:taxon-name-part> <tp:taxon-name-part taxon-name-part-type="species">ninnii</tp:taxon-name-part></tp:taxon-name><comment>: <xref ref-type="bibr" rid="B19">Lelej 2005</xref>: 81, ♀.</comment></tp:nomenclature-citation></tp:nomenclature-citation-list></tp:nomenclature><tp:treatment-sec sec-type="material" id="SECID0EJZAG"><title>Material examined.</title><p>VIETNAM: 1 ♀ (<abbrev xmlns:xlink="http://www.w3.org/1999/xlink" xlink:title="Institute of Biology and Soil Science, Vladivostok, Russia" id="ABBRID0EPZAG" xlink:type="simple">IBSS</abbrev>), Dong Nai, Ma Da, forest, 6.VI.1995, T. Sergeeva. THAILAND: 1 ♀ (<abbrev xmlns:xlink="http://www.w3.org/1999/xlink" xlink:title="Institute of Biology and Soil Science, Vladivostok, Russia" id="ABBRID0ESZAG" xlink:type="simple">IBSS</abbrev>), North-East Thailand, Nakornratchasima, Sakaerat lowland forest (DEF), 9.VII.1999, Sk. Yamane.</p></tp:treatment-sec><tp:treatment-sec sec-type="diagnosis" id="SECID0EVZAG"><title>Diagnosis.</title><p>Male unknown. Female. Body length 6.0 (holotype)–8.4 mm. Metasoma black. Metasomal tergum 2 with narrow apical pale band. Posterolateral border of propodeum dentate. Metasomal terga 4–5 with black setae. Tibiae and tarsi ferruginous. Pale band of tergum 3 entire.</p></tp:treatment-sec><tp:treatment-sec sec-type="distribution" id="SECID0E1ZAG"><title>Distribution.</title><p>Myanmar, Thailand, Vietnam (Dong Nai). The record of this species from India (Assam, <xref ref-type="bibr" rid="B19">Lelej 2005</xref>) belongs to <italic><tp:taxon-name><tp:taxon-name-part taxon-name-part-type="genus">Promecidia</tp:taxon-name-part> <tp:taxon-name-part taxon-name-part-type="species">birmanica</tp:taxon-name-part></tp:taxon-name></italic> (de Dalla Torre, 1897) (above).</p></tp:treatment-sec><tp:treatment-sec sec-type="comments" id="SECID0EO1AG"><title>Comments.</title><p>Possibly, this species is the female of <italic><tp:taxon-name><tp:taxon-name-part taxon-name-part-type="genus">Promecidia</tp:taxon-name-part> <tp:taxon-name-part taxon-name-part-type="species">birmanica</tp:taxon-name-part></tp:taxon-name></italic> (de Dalla Torre, 1897); both are distributed in Myanmar and Vietnam.</p></tp:treatment-sec><ref-list><ref id="B8"><mixed-citation xmlns:xlink="http://www.w3.org/1999/xlink" xlink:type="simple">
          <person-group><name name-style="western"><surname>Dalla Torre</surname><given-names>CG de</given-names></name></person-group> (<year>1897</year>) <source>Catalogus hymenopterorum hucusque descriptorum, systematicus et synonimicus. Vol. 8. Fossores (<tp:taxon-name><tp:taxon-name-part taxon-name-part-type="family">Sphegidae</tp:taxon-name-part></tp:taxon-name>).</source> <publisher-name>Guilelmi Engelmann</publisher-name>, <publisher-loc>Lipsiae</publisher-loc>, <size units="page">750 pp</size>.</mixed-citation></ref><ref id="B19"><mixed-citation xmlns:xlink="http://www.w3.org/1999/xlink" xlink:type="simple">
          <person-group><name name-style="western"><surname>Lelej</surname><given-names>AS</given-names></name></person-group> (<year>2005</year>) <source>Catalogue of the <tp:taxon-name><tp:taxon-name-part taxon-name-part-type="family">Mutillidae</tp:taxon-name-part></tp:taxon-name> (<tp:taxon-name><tp:taxon-name-part taxon-name-part-type="order">Hymenoptera</tp:taxon-name-part></tp:taxon-name>) of the Oriental Region.</source> <publisher-name>Dalnauka</publisher-name>, <publisher-loc>Vladivostok</publisher-loc>, <size units="page">252 pp</size>.</mixed-citation></ref></ref-list></tp:taxon-treatment>
