# Supplementary material for: Review of the genus Promecidia Lelej, 1996, with description of two new species from China (Hymenoptera, Mutillidae, Trogaspidiini)
Source: Zookeys. 2016 Dec 16;(641):103–20. doi: 10.3897/zookeys.641.10765 (PMC5240350; doi:10.3897/zookeys.641.10765)
Supplement: XML Treatment for Promecidia saturnia [file zookeys.641.10765-treatment11.xml]

<!DOCTYPE tp:taxon-treatment
  PUBLIC "-//TaxonX//DTD Taxonomic Treatment Publishing DTD v0 20100105//EN" "tax-treatment-NSO.dtd">
<tp:taxon-treatment xmlns:tp="http://www.plazi.org/taxpub"><tp:treatment-meta><kwd-group><label>Taxon classification</label><kwd><named-content content-type="kingdom">Animalia</named-content></kwd><kwd><named-content content-type="order">Hymenoptera</named-content></kwd><kwd><named-content content-type="family">Mutillidae</named-content></kwd></kwd-group><mixed-citation publication-type="journal"><person-group><name><surname>Lelej</surname><given-names>Arkady S.</given-names></name><name><surname>Zhou</surname><given-names>Hu-ting</given-names></name><name><surname>Loktionov</surname><given-names>Valery M.</given-names></name><name><surname>Xu</surname><given-names>Zai-fu</given-names></name></person-group><article-title>Review of the genus <italic><tp:taxon-name><tp:taxon-name-part taxon-name-part-type="genus">Promecidia</tp:taxon-name-part></tp:taxon-name></italic> Lelej, 1996, with description of two new species from China (<tp:taxon-name><tp:taxon-name-part taxon-name-part-type="order">Hymenoptera</tp:taxon-name-part></tp:taxon-name>, <tp:taxon-name><tp:taxon-name-part taxon-name-part-type="family">Mutillidae</tp:taxon-name-part></tp:taxon-name>, <tp:taxon-name><tp:taxon-name-part taxon-name-part-type="tribe">Trogaspidiini</tp:taxon-name-part></tp:taxon-name>)</article-title><source>Zookeys</source><day>16</day><month>12</month><year>2016</year><volume>2016</volume><issue>641</issue><fpage>103</fpage><lpage>120</lpage><pub-id pub-id-type="doi">10.3897/zookeys.641.10765</pub-id></mixed-citation></tp:treatment-meta><tp:nomenclature><tp:taxon-name>
            <tp:taxon-name-part taxon-name-part-type="genus">Promecidia</tp:taxon-name-part>
            <tp:taxon-name-part taxon-name-part-type="species">saturnia</tp:taxon-name-part>
          </tp:taxon-name><tp:taxon-authority>(Mickel, 1935)</tp:taxon-authority><tp:taxon-status xmlns:xlink="http://www.w3.org/1999/xlink" xlink:type="simple">stat. n.</tp:taxon-status><tp:nomenclature-citation-list><tp:nomenclature-citation><tp:taxon-name>
                <tp:taxon-name-part taxon-name-part-type="genus">Mutilla</tp:taxon-name-part> <tp:taxon-name-part taxon-name-part-type="species">urania</tp:taxon-name-part></tp:taxon-name><comment>Smith, 1857: 83, ♂, <italic>nec</italic> ♀, “Borneo (Sarawak)”.</comment></tp:nomenclature-citation><tp:nomenclature-citation><tp:taxon-name>
                <tp:taxon-name-part taxon-name-part-type="genus">Timulla</tp:taxon-name-part> (<tp:taxon-name-part taxon-name-part-type="subgenus">Trogaspidia</tp:taxon-name-part>) <tp:taxon-name-part taxon-name-part-type="species">saturnia</tp:taxon-name-part> <tp:taxon-name-part taxon-name-part-type="subspecies">saturnia</tp:taxon-name-part></tp:taxon-name><comment>Mickel, 1935: 256, ♂, holotype, ♂: “Malay Peninsula, Mt. Ophir (labelled as ♂ of <tp:taxon-name><tp:taxon-name-part taxon-name-part-type="genus">Mutilla</tp:taxon-name-part> <tp:taxon-name-part taxon-name-part-type="species">urania</tp:taxon-name-part></tp:taxon-name> Smith)” (Malaysia: Malacca) (Museum of Natural History, Oxford University).</comment></tp:nomenclature-citation><tp:nomenclature-citation><tp:taxon-name>
                <tp:taxon-name-part taxon-name-part-type="genus">Promecidia</tp:taxon-name-part> <tp:taxon-name-part taxon-name-part-type="species">saturnia</tp:taxon-name-part> <tp:taxon-name-part taxon-name-part-type="subspecies">saturnia</tp:taxon-name-part></tp:taxon-name><comment>: <xref ref-type="bibr" rid="B19">Lelej 2005</xref>: 81, ♂.</comment></tp:nomenclature-citation></tp:nomenclature-citation-list></tp:nomenclature><tp:treatment-sec sec-type="material" id="SECID0ELFBG"><title>Material examined.</title><p>SINGAPORE: 1 ♂ &amp; 1 ♀ (<abbrev xmlns:xlink="http://www.w3.org/1999/xlink" xlink:title="National Museum of Natural History, Smithsonian Institution, Washington, DC, U.S.A." id="ABBRID0ERFBG" xlink:type="simple">USNM</abbrev>), “Singapore, Coll. Baker” // “K”. MALAYSIA: 1 ♂ (<abbrev xmlns:xlink="http://www.w3.org/1999/xlink" xlink:title="Institute of Biology and Soil Science, Vladivostok, Russia" id="ABBRID0EUFBG" xlink:type="simple">IBSS</abbrev>), “Pasoh Forest Res.[erve] / Negri S.[embilan] Malaysia / x.3.[19]79 sec.[ondary] for.[est] / P. &amp; M. Becker”; 1 ♀ (<abbrev xmlns:xlink="http://www.w3.org/1999/xlink" xlink:title="Institute of Biology and Soil Science, Vladivostok, Russia" id="ABBRID0E4FBG" xlink:type="simple">IBSS</abbrev>), Selangor, Ulu Gombak, VII.1998, F. Ito; 1 ♀ (<abbrev xmlns:xlink="http://www.w3.org/1999/xlink" xlink:title="Institute of Biology and Soil Science, Vladivostok, Russia" id="ABBRID0EAGBG" xlink:type="simple">IBSS</abbrev>), Sabah, Danum Valley, 9.XI.1996, K. Eguchi.</p></tp:treatment-sec><tp:treatment-sec sec-type="diagnosis" id="SECID0EDGBG"><title>Diagnosis.</title><p>Male. Body length 10.6–11.7 mm. Mandible beneath basally slightly widened, without small subbasal denticle beneath. Penial valves shortened, slightly longer than digitus, apically capitate. Metasoma black. Metasomal terga 3–4 with pale band. Mesosoma almost entirely ferruginous with black sterna. Female. Body length 5.6–7.6 mm. Metasoma black. Metasomal tergum 2 without apical pale fringe. Humeral angle of mesosoma angulate but not prominent. Mesosoma dorsally with long yellowish setae.</p></tp:treatment-sec><tp:treatment-sec sec-type="distribution" id="SECID0EIGBG"><title>Distribution.</title><p>Malaysia (Malacca, Negeri Sembilan, Selangor, Sabah), Singapore.</p></tp:treatment-sec><tp:treatment-sec sec-type="comments" id="SECID0ENGBG"><title>Comments.</title><p>Possibly the specimens from Singapore are taken <italic>in copula</italic> because they are with the same labels and marked by additional label “K”. The specimens have been collected by C.F. Baker presumably during 1917–1918 when he was Director of Singapore Botanic Gardens (<xref rid="B3" ref-type="bibr">Ascher et al. 2016</xref>). The female of <italic><tp:taxon-name><tp:taxon-name-part taxon-name-part-type="genus">Promecidia</tp:taxon-name-part> <tp:taxon-name-part taxon-name-part-type="species">saturnia</tp:taxon-name-part></tp:taxon-name></italic> is related with that of <italic><tp:taxon-name><tp:taxon-name-part taxon-name-part-type="genus">Promecidia</tp:taxon-name-part> <tp:taxon-name-part taxon-name-part-type="species">mamblia</tp:taxon-name-part></tp:taxon-name></italic> (Cameron, 1902). The original description of the both sexes of <italic><tp:taxon-name><tp:taxon-name-part taxon-name-part-type="genus">Mutilla</tp:taxon-name-part> <tp:taxon-name-part taxon-name-part-type="species">urania</tp:taxon-name-part></tp:taxon-name></italic> by <xref ref-type="bibr" rid="B26">Smith (1857)</xref> cited Sarawak, Borneo as the type locality. <xref ref-type="bibr" rid="B23">Mickel (1935)</xref> examined the syntypes in the Saunders Collection (Museum of Natural History, Oxford University) and found that both syntypes were labelled “Mt. Ophir”, which is located in the Malay Peninsula. The material covered in <xref ref-type="bibr" rid="B26">Smith (1857</xref>–<xref ref-type="bibr" rid="B26">1858</xref>) paper came from Borneo, Mt. Ophir and Singapore. Possibly, the citation of the type locality as “Borneo” was an error and the correct type locality is Mt. Ophir, Malacca (<xref ref-type="bibr" rid="B23">Mickel 1935</xref>). According to <xref ref-type="bibr" rid="B23">Mickel (1935)</xref> both sexes of <italic><tp:taxon-name><tp:taxon-name-part taxon-name-part-type="genus">Mutilla</tp:taxon-name-part> <tp:taxon-name-part taxon-name-part-type="species">urania</tp:taxon-name-part></tp:taxon-name></italic> belong to different genera. The female was designated by Mickel as lectotype (holotype <italic>sensu</italic> Mickel <!--PageBreak-->1935) of <italic><tp:taxon-name><tp:taxon-name-part taxon-name-part-type="species">urania</tp:taxon-name-part></tp:taxon-name></italic> which currently belongs to the genus <italic><tp:taxon-name><tp:taxon-name-part taxon-name-part-type="genus">Odontomutilla</tp:taxon-name-part></tp:taxon-name></italic> Ashmead, 1899. For the male of <italic><tp:taxon-name><tp:taxon-name-part taxon-name-part-type="genus">Mutilla</tp:taxon-name-part> <tp:taxon-name-part taxon-name-part-type="species">urania</tp:taxon-name-part></tp:taxon-name></italic> (<italic>sensu</italic> <xref ref-type="bibr" rid="B26">Smith 1857</xref>) <xref ref-type="bibr" rid="B23">Mickel (1935)</xref> proposed a new name <tp:taxon-name><tp:taxon-name-part taxon-name-part-type="genus">Timulla</tp:taxon-name-part> (<tp:taxon-name-part taxon-name-part-type="subgenus">Trogaspidia</tp:taxon-name-part>) <tp:taxon-name-part taxon-name-part-type="species">saturnia</tp:taxon-name-part></tp:taxon-name>, but really it was actually a new species based on the paralectotype of <italic><tp:taxon-name><tp:taxon-name-part taxon-name-part-type="genus">Mutilla</tp:taxon-name-part> <tp:taxon-name-part taxon-name-part-type="species">urania</tp:taxon-name-part></tp:taxon-name></italic>, which became the holotype of <tp:taxon-name><tp:taxon-name-part taxon-name-part-type="genus">Timulla</tp:taxon-name-part> (<tp:taxon-name-part taxon-name-part-type="subgenus">Trogaspidia</tp:taxon-name-part>) <tp:taxon-name-part taxon-name-part-type="species">saturnia</tp:taxon-name-part></tp:taxon-name> which was later transferred to <italic><tp:taxon-name><tp:taxon-name-part taxon-name-part-type="genus">Promecidia</tp:taxon-name-part></tp:taxon-name></italic> Lelej, 1996 by <xref ref-type="bibr" rid="B19">Lelej (2005)</xref>.</p></tp:treatment-sec><ref-list><ref id="B19"><mixed-citation xmlns:xlink="http://www.w3.org/1999/xlink" xlink:type="simple">
          <person-group><name name-style="western"><surname>Lelej</surname><given-names>AS</given-names></name></person-group> (<year>2005</year>) <source>Catalogue of the <tp:taxon-name><tp:taxon-name-part taxon-name-part-type="family">Mutillidae</tp:taxon-name-part></tp:taxon-name> (<tp:taxon-name><tp:taxon-name-part taxon-name-part-type="order">Hymenoptera</tp:taxon-name-part></tp:taxon-name>) of the Oriental Region.</source> <publisher-name>Dalnauka</publisher-name>, <publisher-loc>Vladivostok</publisher-loc>, <size units="page">252 pp</size>.</mixed-citation></ref><ref id="B3"><mixed-citation xmlns:xlink="http://www.w3.org/1999/xlink" xlink:type="simple">
          <person-group><name name-style="western"><surname>Ascher</surname><given-names>JS</given-names></name><name name-style="western"><surname>Risch</surname><given-names>S</given-names></name><name name-style="western"><surname>Soh</surname><given-names>ZWW</given-names></name><name name-style="western"><surname>Lee</surname><given-names>JXQ</given-names></name><name name-style="western"><surname>Soh</surname><given-names>EJY</given-names></name></person-group> (<year>2016</year>) <article-title>Megachile leaf-cutter and resin bees of Singapore (<tp:taxon-name><tp:taxon-name-part taxon-name-part-type="order">Hymenoptera</tp:taxon-name-part></tp:taxon-name>: <tp:taxon-name><tp:taxon-name-part taxon-name-part-type="superfamily">Apoidea</tp:taxon-name-part></tp:taxon-name>: <tp:taxon-name><tp:taxon-name-part taxon-name-part-type="family">Megachilidae</tp:taxon-name-part></tp:taxon-name>).</article-title> <source>Raffles Bulletin of Zoology Supplement</source> <volume>32</volume>: <fpage>33</fpage>–<lpage>55</lpage></mixed-citation></ref><ref id="B26"><mixed-citation xmlns:xlink="http://www.w3.org/1999/xlink" xlink:type="simple">
          <person-group><name name-style="western"><surname>Smith</surname><given-names>F</given-names></name></person-group> (<year>1857–1858</year>) <article-title>Catalogue of the hymenopterous insects collected at Sarawak, Borneo; Mount Ophir, Malacca; and at Singapore, by A.R. Wallace.</article-title> <source>Journal of the Proceedings of the Linnean Society, Zoology</source> <volume>2</volume>: <fpage>42</fpage>–<lpage>88</lpage>[<year>1857</year>], <fpage>89</fpage>–<lpage>130</lpage>[<year>1858</year>].</mixed-citation></ref><ref id="B23"><mixed-citation xmlns:xlink="http://www.w3.org/1999/xlink" xlink:type="simple">
          <person-group><name name-style="western"><surname>Mickel</surname><given-names>CE</given-names></name></person-group> (<year>1935</year>) <article-title>The mutillid wasps of the islands of the Pacific Ocean (<tp:taxon-name><tp:taxon-name-part taxon-name-part-type="order">Hymenoptera</tp:taxon-name-part></tp:taxon-name>: <tp:taxon-name><tp:taxon-name-part taxon-name-part-type="family">Mutillidae</tp:taxon-name-part></tp:taxon-name>).</article-title> <source>Transactions of the Royal Entomological Society of London</source> <volume>83</volume>(<issue>2</issue>): <fpage>177</fpage>–<lpage>312</lpage>. <ext-link xlink:type="simple" ext-link-type="doi" xlink:href="10.1111/j.1365-2311.1935.tb01207.x">http://dx.doi.org/10.1111/j.1365-2311.1935.tb01207.x</ext-link></mixed-citation></ref></ref-list></tp:taxon-treatment>
