# Supplementary material for: Review of the genus Promecidia Lelej, 1996, with description of two new species from China (Hymenoptera, Mutillidae, Trogaspidiini)
Source: Zookeys. 2016 Dec 16;(641):103–20. doi: 10.3897/zookeys.641.10765 (PMC5240350; doi:10.3897/zookeys.641.10765)
Supplement: XML Treatment for Promecidia yamanei [file zookeys.641.10765-treatment12.xml]

<!DOCTYPE tp:taxon-treatment
  PUBLIC "-//TaxonX//DTD Taxonomic Treatment Publishing DTD v0 20100105//EN" "tax-treatment-NSO.dtd">
<tp:taxon-treatment xmlns:tp="http://www.plazi.org/taxpub"><tp:treatment-meta><kwd-group><label>Taxon classification</label><kwd><named-content content-type="kingdom">Animalia</named-content></kwd><kwd><named-content content-type="order">Hymenoptera</named-content></kwd><kwd><named-content content-type="family">Mutillidae</named-content></kwd></kwd-group><mixed-citation publication-type="journal"><person-group><name><surname>Lelej</surname><given-names>Arkady S.</given-names></name><name><surname>Zhou</surname><given-names>Hu-ting</given-names></name><name><surname>Loktionov</surname><given-names>Valery M.</given-names></name><name><surname>Xu</surname><given-names>Zai-fu</given-names></name></person-group><article-title>Review of the genus <italic><tp:taxon-name><tp:taxon-name-part taxon-name-part-type="genus">Promecidia</tp:taxon-name-part></tp:taxon-name></italic> Lelej, 1996, with description of two new species from China (<tp:taxon-name><tp:taxon-name-part taxon-name-part-type="order">Hymenoptera</tp:taxon-name-part></tp:taxon-name>, <tp:taxon-name><tp:taxon-name-part taxon-name-part-type="family">Mutillidae</tp:taxon-name-part></tp:taxon-name>, <tp:taxon-name><tp:taxon-name-part taxon-name-part-type="tribe">Trogaspidiini</tp:taxon-name-part></tp:taxon-name>)</article-title><source>Zookeys</source><day>16</day><month>12</month><year>2016</year><volume>2016</volume><issue>641</issue><fpage>103</fpage><lpage>120</lpage><pub-id pub-id-type="doi">10.3897/zookeys.641.10765</pub-id></mixed-citation></tp:treatment-meta><tp:nomenclature><tp:taxon-name>
            <tp:taxon-name-part taxon-name-part-type="genus">Promecidia</tp:taxon-name-part>
            <tp:taxon-name-part taxon-name-part-type="species">yamanei</tp:taxon-name-part>
          </tp:taxon-name><tp:taxon-authority>Lelej, 1996</tp:taxon-authority><tp:nomenclature-citation-list><tp:nomenclature-citation><tp:taxon-name>
                <tp:taxon-name-part taxon-name-part-type="genus">Promecidia</tp:taxon-name-part> <tp:taxon-name-part taxon-name-part-type="species">yamanei</tp:taxon-name-part></tp:taxon-name><comment>Lelej, 1996b: 15, ♀, holotype, ♀: Malaysia, Sarawak (Malaysia: Sarawak) (<abbrev xmlns:xlink="http://www.w3.org/1999/xlink" xlink:title="Seiki Yamane Collection at Kagoshima University, Kagoshima, Japan" id="ABBRID0E6MBG" xlink:type="simple">SKYC</abbrev>); <xref rid="B19" ref-type="bibr">2005</xref>: 81, ♀.</comment></tp:nomenclature-citation></tp:nomenclature-citation-list></tp:nomenclature><tp:treatment-sec sec-type="material" id="SECID0EGNBG"><title>Material examined.</title><p>Malaysia: Sarawak, holotype of <italic><tp:taxon-name><tp:taxon-name-part taxon-name-part-type="genus">Promecidia</tp:taxon-name-part> <tp:taxon-name-part taxon-name-part-type="species">yamanei</tp:taxon-name-part></tp:taxon-name></italic> Lelej (<abbrev xmlns:xlink="http://www.w3.org/1999/xlink" xlink:title="Seiki Yamane Collection at Kagoshima University, Kagoshima, Japan" id="ABBRID0EWNBG" xlink:type="simple">SKYC</abbrev>), ♀, “Tower Region / Lambir N. P. / Miri, Sarawak / Malaysia // 17.viii.1995 / Sk. Yamane leg. // Holotype / <italic><tp:taxon-name><tp:taxon-name-part taxon-name-part-type="genus">Promecidia</tp:taxon-name-part></tp:taxon-name></italic> / <italic><tp:taxon-name><tp:taxon-name-part taxon-name-part-type="species">yamanei</tp:taxon-name-part></tp:taxon-name></italic> Lelej, ♀”. Other material. MALAYSIA: 1 ♀ (<abbrev xmlns:xlink="http://www.w3.org/1999/xlink" xlink:title="Institute of Biology and Soil Science, Vladivostok, Russia" id="ABBRID0EKOBG" xlink:type="simple">IBSS</abbrev>), Sarawak, Miri, Lambir National Park, Tower Region, 3.III.1997, Sk. Yamane.</p></tp:treatment-sec><tp:treatment-sec sec-type="diagnosis" id="SECID0ENOBG"><title>Diagnosis.</title><p>Male unknown. Female. Body length 9.0–12.0 mm. Metasoma dark metallic blue. Head and legs black, mesosoma ferruginous; flagellomeres 2–10 ventrally reddish. Metasomal tergum 2 with two small yellowish spots and narrow apical yellowish fascia interrupted medially, tergum 3 with broad yellowish or golden band.</p></tp:treatment-sec><tp:treatment-sec sec-type="distribution" id="SECID0ESOBG"><title>Distribution.</title><p>Malaysia (Sarawak).</p></tp:treatment-sec><tp:treatment-sec sec-type="remarks" id="SECID0EXOBG"><title>Remark.</title><p>Possibly, this species is the female of <italic><tp:taxon-name><tp:taxon-name-part taxon-name-part-type="genus">Promecidia</tp:taxon-name-part> <tp:taxon-name-part taxon-name-part-type="species">rubrocyanea</tp:taxon-name-part></tp:taxon-name></italic> (Mickel, 1935) because both are from Borneo, with dark metallic blue metasoma (other species of <italic><tp:taxon-name><tp:taxon-name-part taxon-name-part-type="genus">Promecidia</tp:taxon-name-part></tp:taxon-name></italic> with black metasoma).</p></tp:treatment-sec><ref-list><ref id="B19"><mixed-citation xmlns:xlink="http://www.w3.org/1999/xlink" xlink:type="simple">
          <person-group><name name-style="western"><surname>Lelej</surname><given-names>AS</given-names></name></person-group> (<year>2005</year>) <source>Catalogue of the <tp:taxon-name><tp:taxon-name-part taxon-name-part-type="family">Mutillidae</tp:taxon-name-part></tp:taxon-name> (<tp:taxon-name><tp:taxon-name-part taxon-name-part-type="order">Hymenoptera</tp:taxon-name-part></tp:taxon-name>) of the Oriental Region.</source> <publisher-name>Dalnauka</publisher-name>, <publisher-loc>Vladivostok</publisher-loc>, <size units="page">252 pp</size>.</mixed-citation></ref></ref-list></tp:taxon-treatment>
